# Supplementary material for: Genomic Insights Into Red Squirrels in Scotland Reveal Loss of Heterozygosity Associated With Extreme Founder Effects
Source: Evol Appl. 2025 Jan 15;18(1):e70072. doi: 10.1111/eva.70072 (PMC11735740; doi:10.1111/eva.70072)
Supplement: Supplementary file 2 — Table S1. Metadata for red squirrels sampled for this study. Table S2. Depth and marker numbers for ANGSD runs. Table S3. Filters applied for each analysis. Table S4. Individuals randomly subsampled for PCA with even sample sizes. Table S5. Data used to compare genome‐wide heterozygosity. Table S6. Shapiro–Wilks test for depature form normality on heterozygosity. Table S7. Percentage and mean length (Mb) of FROH in red squirrel populations. Table S8. ROH for samples R232‐98 and R235‐98 at differing coverage depths. [file EVA-18-e70072-s002.xlsx]

## Sheet: Table_S1_sample_data 
Table S1. Metadata for red squirrels sampled for this study.
Squirrel Ref	Collection	Year Found	Latitude	Longitude	County1	Population	Sex	Age	Stronghold (15k buffer)	Tissue Type	#seq runs	mean X-coverage (reps)	M reads mapped (reps)	Mito haplotye	mean X-coverage mito	Pop	Ind_Het	Het + 25%
R10-13	R(D)SVS	2013	56.5892	-5.03681	Stirlingshire	Central_Scotland	F	Subadult	None	Heart	1	5.9	105.8	svm06	1409.2	CEN	0.000170092	0.000212615
R11-15	R(D)SVS	2015	57.107	-3.97524	Highland	Highlands_and_Moray	M	Adult	Inshriach and Glenfeshie	Heart	1	6	110.9	svm10	1420.5	HIG	0.000191708	0.000239635
R11-17	R(D)SVS	2017	55.1224	-3.31743	Dumfries and Galloway	SW_Scotland	F	Adult	Eskdalemuir	Heart	1	5.3	95.9	svm09	1473.7	SOU	0.000211581	0.000264476
R1-12	R(D)SVS	2012	55.3512	-3.90041	Dumfries and Galloway	SW_Scotland	F	Adult	None	Liver	3	6.1	110.1	svm09	692.2	SOU	0.000186722	0.000233403
R12-19	R(D)SVS	2019	55.3041	-3.45941	Dumfries and Galloway	SW_Scotland	M	Adult	Eskdalemuir	Liver	3	3.9	72.8	svm04	254.6	SOU	0.000228671	0.000285839
R128-97	National Museum of Scotland	1997	53.5661	-3.08815	Formby	Formby	NoData	NoData	None	Muscle	1	4.3	80.5	svm13	5312.9	FOR	0.000243544	0.00030443
R12A-12	R(D)SVS	2011	56.5924	-4.31735	Perth and Kinross	Central_Scotland	M	Adult	South Rannach	Liver	3	4.4	83.9	svm06	225.8	CEN	0.000183234	0.000229043
R13-11	R(D)SVS	2011	57.5992	-3.60121	Highland	Highlands_and_Moray	M	Adult	Culbin	Heart	1	4.3	83.7	svm10	922.4	HIG	0.000187551	0.000234439
R13-13	R(D)SVS	2013	56.4972	-4.24447	Stirlingshire	Central_Scotland	F	Adult	None	Liver	1	4.1	81.6	svm14	943.8	CEN	0.000212269	0.000265336
R13-17	R(D)SVS	2017	55.2251	-3.46831	Dumfries and Galloway	SW_Scotland	M	Subadult	None	Liver	3	4.2	79.5	svm09	567.3	SOU	0.000199801	0.000249751
R14-11	R(D)SVS	2011	55.2753	-3.80862	Dumfries and Galloway	SW_Scotland	M	Adult	None	Liver	1	5	89.5	svm09	1503.9	SOU	0.000209811	0.000262264
R14-15	R(D)SVS	2015	55.0433	-3.0599	Dumfries and Galloway	SW_Scotland	M	Subadult	None	Heart	1	5.3	120.5	svm04	624.6	SOU	0.000215911	0.000269889
R15-11	R(D)SVS	2011	55.27	-3.80681	Dumfries and Galloway	SW_Scotland	M	<16 weeks	None	Liver	1	4.3	77.4	svm09	1756.7	SOU	0.00020222	0.000252775
R15-20	R(D)SVS	2020	56.2444	-4.68045	Argyll and Bute	SW_Scotland	M	Adult	None	Liver	1	4.6	83.9	svm14	576.2	SOU	0.000201944	0.00025243
R16-11	R(D)SVS	2011	55.1488	-3.01202	Dumfries and Galloway	SW_Scotland	F	Adult	None	Liver	3	4.7	89.6	svm08	611.6	SOU	0.000232684	0.000290855
R16-15	R(D)SVS	2015	55.09	-3.33173	Dumfries and Galloway	SW_Scotland	M	Adult	None	Heart	1	5.2	94.9	svm09	2455.9	SOU	0.000206177	0.000257721
R16-20	R(D)SVS	2020	57.3828	-2.40037	Aberdeenshire	NE_Scotland	F	Adult	None	Liver	3	4.2	77.3	svm10	487.1	NE	0.000215041	0.000268801
R17-15	R(D)SVS	2015	55.168	-3.43167	Dumfries and Galloway	SW_Scotland	M	Adult	None	Liver	3	4.4	78.8	svm04	1177.5	SOU	0.000204659	0.000255824
R17-20	R(D)SVS	2020	57.9287	-4.59203	Highland	Highlands_and_Moray	M	Subadult	None	Heart	1	4.1	75.1	svm10	2823.8	HIG	0.000133929	0.000167411
R18-13	R(D)SVS	2013	56.1107	-3.57744	Fife	Central_Scotland	M	Adult	None	Liver	1	6.7	118.9	svm06	1703.6	CEN	0.000155899	0.000194874
R19-11	R(D)SVS	2011	56.6868	-2.99964	Angus	Central_Scotland	M	Adult	None	Liver	1	4.8	99.1	svm10	7316.1	CEN	0.000221455	0.000276819
R19-12	R(D)SVS	2012	56.3098	-3.0869	Fife	Central_Scotland	F	Adult	None	Liver	3	4.2	78.3	svm14	3237.8	CEN	0.000211598	0.000264497
R19-15	R(D)SVS	2015	57.2718	-3.63636	Highland	Highlands_and_Moray	F	Adult	Abernethy	Liver	3	4.7	92.3	svm10	1770.4	HIG	0.000230829	0.000288536
R19-18	R(D)SVS	2018	55.0882	-3.562	Dumfries and Galloway	SW_Scotland	M	Adult	None	Heart	3	4.5	83.2	svm16	1034.1	SOU	0.000203931	0.000254914
R20-12	R(D)SVS	2012	55.433	-2.72375	Scottish Borders	Scottish_Borders	F	<16 weeks	None	Liver	1	4.6	86.2	svm17	1871	SOU	0.000230286	0.000287858
R20-16	R(D)SVS	2016	57.458	-2.61063	Aberdeenshire	NE_Scotland	F	Adult	Fleet Basin	Heart	3	4.3	79.5	svm10	5712.9	NE	0.000182879	0.000228599
R20-18	R(D)SVS	2018	54.9307	-4.21299	Dumfries and Galloway	SW_Scotland	M	Adult	Fleet Basin	Heart	3	4.7	86.1	svm09	1449.9	SOU	0.000175538	0.000219423
R20-20	R(D)SVS	2020	56.1242	-3.42301	Fife	Central_Scotland	M	Subadult	None	Liver	3	4	73.9	svm06	223	CEN	0.000206874	0.000258593
R204-98	National Museum of Scotland	1998	53.5661	-3.08815	Formby	Formby	NoData	NoData	None	Uterus	1	3.9	73.5	svm13	213.7	FOR	0.000250609	0.000313261
R205-98	National Museum of Scotland	1998	53.5661	-3.08815	Formby	Formby	NoData	NoData	None	Penis	1	5	88.4	svm13	1663.4	FOR	0.000228934	0.000286167
R21-12	R(D)SVS	2012	56.2423	-3.4382	Fife	Central_Scotland	M	Subadult	None	Heart	1	4.7	96	svm06	1771.6	CEN	0.000193226	0.000241533
R21-13	R(D)SVS	2013	56.5924	-4.31735	Perth and Kinross	Central_Scotland	F	Adult	Perth and Kinross	Liver	1	6.6	118.1	svm18	2862.8	CEN	0.000159635	0.000199544
R21-15	R(D)SVS	2015	57.6524	-3.34068	Highland	Highlands_and_Moray	M	<16 weeks	None	Liver	1	4.8	88.5	svm10	1074.4	HIG	0.000183213	0.000229016
R2-14	R(D)SVS	2013	55.1108	-4.78155	Ayrshire	SW_Scotland	M	Subadult	None	Liver	1	5.2	96	svm01	264.4	SOU	0.000184854	0.000231068
R2-17	R(D)SVS	2016	56.1402	-5.39286	Argyll and Bute	Central_Scotland	F	<16 weeks	Kilmicheal	Heart	1	4.1	75.4	svm03	2772.3	NA	0.000202768	0.00025346
R2-20	R(D)SVS	2019	57.0463	-3.23119	Aberdeenshire	NE_Scotland	F	Adult	Balmoral and Inver	Liver	3	4.4	79.5	svm10	266.7	NE	0.000204205	0.000255256
R2-21	R(D)SVS	2021	57.0876	-4.05604	Highland	Highlands_and_Moray	F	Adult	Inshriach and Glenfeshie	Liver	1	4.3 (4.2)	78.7 (77.3)	svm05	2590.4	HIG	0.000203079	0.000253849
R22-13	R(D)SVS	2013	57.4827	-4.14748	Highland	Highlands_and_Moray	F	<16 weeks	Daviot Loch Moy	Liver	1	4.2	76.5	svm10	1146.9	HIG	0.000196939	0.000246174
R22-15	R(D)SVS	2015	55.0857	-3.32062	Dumfries and Galloway	SW_Scotland	M	Adult	None	Heart	3	4.6	85.9	svm06	997.5	SOU	0.000199569	0.000249461
R22-16	R(D)SVS	2014	55.5682	-5.27144	Isle of Arran	Isle_of_Arran	M	Adult	Arran	Liver	3	4.4	85	svm15	511.6	ARR	0.000232404	0.000290505
R22-18	R(D)SVS	2018	55.0166	-3.67495	Dumfries and Galloway	SW_Scotland	F	Adult	None	Liver	3	4.5	81.3	svm14	469.2	SOU	0.000218697	0.000273371
R22-20	R(D)SVS	2020	56.5581	-3.363	Perth and Kinross	Central_Scotland	F	Adult	None	Liver	3	4	73.2	svm06	250.1	CEN	0.000178134	0.000222668
R23-16	R(D)SVS	2015	57.7912	-5.04415	Highland	Highlands_and_Moray	F	Adult	None	Heart	3	4.3	78	svm10	873.7	HIG	0.000188582	0.000235727
R23-18	R(D)SVS	2018	57.2751	-3.84255	Highland	Highlands_and_Moray	F	Adult	Abernethy	Heart	3	4	76.3	svm05	188.1	HIG	0.000242452	0.000303065
R23-20	R(D)SVS	2020	56.0362	-5.42883	Argyll and Bute	Central_Scotland	F	Adult	Kilmicheal	Heart	1	4.5	81.7	svm06	4159.4	NA	0.000187847	0.000234809
R232-98	National Museum of Scotland	1998	53.5661	-3.08815	Formby	Formby	NoData	NoData	None	Penis	1	22.5	420.5	svm13	1105	FOR	0.000324725	0.000405906
R235-98	National Museum of Scotland	1998	53.5661	-3.08815	Formby	Formby	NoData	NoData	None	Penis	1	10.1	187.2	svm19	1139.8	FOR	0.000262508	0.000328135
R24-13	R(D)SVS	2012	56.5955	-4.29311	Perth and Kinross	Central_Scotland	M	Adult	South Rannach	Heart	1	7.5	143.6	svm06	166.5	CEN	0.000151874	0.000189842
R24-16	R(D)SVS	2013	55.5759	-5.159	Isle of Arran	Isle_of_Arran	M	Adult	Arran	Heart	1	4.5	81.3	svm15	1017.1	ARR	0.000197079	0.000246349
R24-18	R(D)SVS	2018	57.2751	-3.84255	Highland	Highlands_and_Moray	M	Adult	Abernethy	Muscle	3	4.8	86	svm11	2221	HIG	0.000183936	0.00022992
R25-11	R(D)SVS	2011	55.1675	-3.5305	Dumfries and Galloway	SW_Scotland	F	Subadult	None	Liver	3	4.9	90.6	svm04	2699.8	SOU	0.000200839	0.000251049
R25-18	R(D)SVS	2018	57.1405	-2.23693	Aberdeenshire	NE_Scotland	M	<16 weeks	None	Liver	1	4	79.9	svm10	1644.1	NE	0.000231068	0.000288835
R25-20	R(D)SVS	2020	57.4696	-4.22482	Highland	Highlands_and_Moray	F	Adult	Daviot Loch Moy	Liver	3	3.7	69.7	svm10	57.8	HIG	0.000250188	0.000312735
R26-11	R(D)SVS	2011	57.4659	-3.22489	Highland	Highlands_and_Moray	F	Subadult	Ordiequish	Liver	3	4.6	84.5	svm20	2692.8	HIG	0.000198943	0.000248679
R26-16	R(D)SVS	2016	55.1675	-3.53185	Dumfries and Galloway	SW_Scotland	F	Adult	None	Liver	3	4.5	82.8	svm09	764.6	SOU	0.000212647	0.000265809
R27-11	R(D)SVS	2011	55.1557	-3.7201	Dumfries and Galloway	SW_Scotland	F	<16 weeks	None	Liver	1	4.6	83.8	svm14	1023.6	SOU	0.000209572	0.000261965
R27-18	R(D)SVS	2018	55.4494	-2.68927	Scottish Borders	Scottish_Borders	F	Adult	None	Liver	3	4.2	78.5	svm02	268.2	SOU	0.000238711	0.000298389
R279-98	National Museum of Scotland	1998	53.5661	-3.08815	Formby	Formby	NoData	NoData	None	Penis	1	4.4	81.8	svm07	525.5	FOR	0.000229478	0.000286848
R280-98	National Museum of Scotland	1998	53.5661	-3.08815	Formby	Formby	NoData	NoData	None	Penis	1	4.2	78.3	svm13	839.4	FOR	0.000235034	0.000293793
R28-11	R(D)SVS	2011	55.1886	-3.76954	Dumfries and Galloway	SW_Scotland	M	Adult	None	Liver	3	4.7	88.3	svm09	1164.9	SOU	0.000208099	0.000260124
R289-98	National Museum of Scotland	1998	53.5661	-3.08815	Formby	Formby	NoData	NoData	None	Muscle	1	3.9	73.3	svm13	540.3	FOR	0.000235408	0.00029426
R29-14	R(D)SVS	2014	57.1289	-3.88815	Highland	Highlands_and_Moray	F	Adult	Inshriach and Glenfeshie	Liver	3	4.6	83	svm05	1360	HIG	0.000202986	0.000253733
R30-11	R(D)SVS	2011	55.2761	-3.81653	Dumfries and Galloway	SW_Scotland	F	Adult	None	Liver	1	5.3	95.8	svm09	279.5	SOU	0.000220371	0.000275464
R30-12	R(D)SVS	2012	55.3617	-3.03006	Scottish Borders	Scottish_Borders	F	Subadult	None	Liver	3	4.5	82	svm09	2432.5	SOU	0.000217584	0.00027198
R3-11	R(D)SVS	2011	57.444	-2.96103	Aberdeenshire	NE_Scotland	F	Adult	None	Heart	1	5.2	94	svm10	3396.2	NE	0.000170864	0.00021358
R31-15	R(D)SVS	2015	57.2539	-4.4944	Highland	Highlands_and_Moray	F	Adult	None	Liver	1	4.6	83.7	svm10	681.6	HIG	0.000177928	0.00022241
R3-15	R(D)SVS	2014	55.0884	-4.11356	Dumfries and Galloway	SW_Scotland	F	<16 weeks	Fleet Basin	Liver	1	5	93	svm09	419.9	SOU	0.000207318	0.000259147
R32-12	R(D)SVS	2012	55.344	-3.44432	Dumfries and Galloway	SW_Scotland	M	Adult	Eskdalemuir	Liver	3	4.5	81.5	svm09	2545.5	SOU	0.000209911	0.000262389
R32-14	R(D)SVS	2014	57.0587	-2.45832	Aberdeenshire	NE_Scotland	M	Adult	None	Heart	1	5.3	94.8	svm10	4727.6	NE	0.000180516	0.000225645
R36-13	R(D)SVS	2013	55.1327	-4.21587	Dumfries and Galloway	SW_Scotland	F	Adult	Fleet Basin	Liver	3	4.2	77.4	svm04	2964.6	SOU	0.000178149	0.000222686
R36-18	R(D)SVS	2018	54.8747	-4.17563	Dumfries and Galloway	SW_Scotland	M	Adult	Fleet Basin	Liver	1	4.7	86.8	svm04	311	SOU	0.00021024	0.0002628
R37-11	R(D)SVS	2011	55.766	-2.1083	Scottish Borders	Scottish_Borders	F	Adult	None	Liver	1	6.2	111.3	svm02	3985.6	SOU	0.000191646	0.000239558
R37-18	R(D)SVS	2018	57.3145	-3.69873	Highland	Highlands_and_Moray	F	Subadult	Abernethy	Liver	1	4.2	74.3	svm10	99.3	HIG	0.000198359	0.000247949
R37-20	R(D)SVS	2020	56.3715	-4.0097	Perth and Kinross	Central_Scotland	M	Subadult	None	Liver	3	4.4	79.3	svm14	646.6	CEN	0.000174047	0.000217559
R38-13	R(D)SVS	2013	57.6096	-3.61428	Highland	Highlands_and_Moray	F	Subadult	Culbin	Liver	3	4.5	81.5	svm10	630.9	HIG	0.000211762	0.000264702
R38-19	R(D)SVS	2019	57.1333	-2.32543	Aberdeenshire	NE_Scotland	M	Adult	None	Liver	1	4.4	80	svm10	1051.7	NE	0.00021705	0.000271312
R40-13	R(D)SVS	2013	57.6096	-3.61428	Highland	Highlands_and_Moray	M	Subadult	Culbin	Heart	1	5.5	98.6	svm10	2628.1	HIG	0.000167514	0.000209393
R40-20	R(D)SVS	2020	56.5996	-4.26306	Perth and Kinross	Central_Scotland	M	Adult	South Rannach	Kidney	1	4.2	76.8	svm06	873.5	CEN	0.000161271	0.000201589
R4-12	R(D)SVS	2011	55.1599	-3.71235	Dumfries and Galloway	SW_Scotland	F	Adult	None	Heart	3	5	92.6	svm09	3674.7	SOU	0.000200735	0.000250919
R42-14	R(D)SVS	2014	57.1054	-3.94017	Highland	Highlands_and_Moray	M	Adult	Inshriach and Glenfeshie	Liver	1	5.5	102.7	svm10	1775.9	HIG	0.000192652	0.000240815
R43-19	R(D)SVS	2019	55.7031	-5.29137	Isle of Arran	Isle_of_Arran	M	Adult	Arran	Liver	1	5.3	94.6	svm12	907	ARR	0.000197324	0.000246655
R44-13	R(D)SVS	2013	55.157	-3.01599	Dumfries and Galloway	SW_Scotland	M	Adult	None	Heart	1	5.6	102.1	svm02	512.4	SOU	0.000221878	0.000277348
R44-14	R(D)SVS	2014	57.0519	-2.3445	Aberdeenshire	NE_Scotland	M	Adult	None	Heart	1	4.7	84.7	svm06	639.7	NE	0.000172433	0.000215541
R45-20	R(D)SVS	2020	55.5938	-5.15204	Isle of Arran	Isle_of_Arran	M	Adult	Arran	Liver	1	4.2	75.7	svm12	648.8	ARR	0.0002299	0.000287375
R48-20	R(D)SVS	2020	56.3385	-3.19131	Fife	Central_Scotland	M	Adult	None	Heart	3	4.3 (4.3)	80.1 (79.3)	svm14	176	CEN	0.000154902	0.000193627
R5-13	R(D)SVS	2013	57.5691	-4.26723	Highland	Highlands_and_Moray	F	Adult	Black Isle	Liver	3	4.4	80.5	svm21	356.4	HIG	0.000174088	0.00021761
R5-15	R(D)SVS	2014	57.2252	-2.38255	Aberdeenshire	NE_Scotland	M	<16 weeks	None	Heart	1	6.8	121.1	svm10	449.2	NE	0.000182876	0.000228595
R5-21	R(D)SVS	2021	55.3946	-2.96145	Scottish Borders	Scottish_Borders	M	Adult	None	Liver	1	4.5	81.7	svm08	519.7	SOU	0.00021554	0.000269425
R55-19	R(D)SVS	2019	57.8845	-4.27002	Highland	Highlands_and_Moray	F	Adult	None	Liver	1	6.1	111.6	svm10	521.6	HIG	0.000206929	0.000258661
R58-19	R(D)SVS	2019	55.3041	-4.57739	Ayrshire	SW_Scotland	F	Adult	None	Liver	1	4.9	89.1	svm01	2476.8	SOU	0.000206929	0.000258661
R6-15	R(D)SVS	2014	56.4963	-3.04377	Angus	Central_Scotland	M	Adult	None	Heart	3	4.7	85.2	svm06	5091.9	CEN	0.000176819	0.000221024
R6-21	R(D)SVS	2021	57.3806	-4.04913	Highland	Highlands_and_Moray	M	Adult	Daviot Loch Moy	Liver	1	4.7	85.7	svm11	664.4	HIG	0.000199139	0.000248924
R8-12	R(D)SVS	2012	56.5684	-2.61999	Angus	Central_Scotland	M	Adult	None	Heart	3	5	90.9	svm06	2272.8	CEN	0.000159778	0.000199723
R8-13	R(D)SVS	2013	56.1726	-4.36932	Fife	Central_Scotland	M	Adult	None	Kidney	1	4.9	89.5	svm06	373.7	CEN	0.000172303	0.000215379
R8-15	R(D)SVS	2015	55.035	-3.17813	Dumfries and Galloway	SW_Scotland	M	Adult	None	Heart	1	4.4	83.5	svm04	5010.4	SOU	0.000199	0.00024875
R8-19	R(D)SVS	2019	55.9774	-5.54391	Argyll and Bute	Central_Scotland	M	Adult	None	Heart	3	4.5	82.1	svm03	430.6	NA	0.00018344	0.0002293
R8-20	R(D)SVS	2020	54.9131	-4.96521	Dumfries and Galloway	SW_Scotland	M	Adult	None	Heart	1	6.4	117.6	svm01	2020	SOU	0.000178209	0.000222761
R9-12	R(D)SVS	2012	55.1246	-3.35746	Dumfries and Galloway	SW_Scotland	F	Adult	Eskdalemuir	Liver	3	4.2	77.4	svm22	500.5	SOU	0.000226279	0.000282849
R9-13	R(D)SVS	2013	56.3822	-4.05836	Stirlingshire	Central_Scotland	F	Adult	None	Liver	3	4.3	78.8	svm14	130.3	CEN	0.000196472	0.00024559
R9-15	R(D)SVS	2015	56.6655	-2.68239	Angus	Central_Scotland	M	Subadult	None	Heart	1	5.3	97.3	svm23	2063.9	CEN	0.000170164	0.000212705
R9-19	R(D)SVS	2019	57.4696	-4.22482	Highland	Highlands_and_Moray	M	Adult	Daviot Loch Moy	Liver	3	4.3	78.1	svm10	198.6	HIG	0.00018368	0.0002296
R9-21	R(D)SVS	2021	57.6126	-3.6018	Highland	Highlands_and_Moray	F	Adult	Culbin	Liver	1	4.7	85.3	svm10	192.9	HIG	0.000201757	0.000252196
SR118-20	National Museum of Scotland	2011	53.5661	-3.08815	Formby	Formby	F	Adult	None	Uterus	1	4.4	79.5	svm07	2146.3	FOR	0.000227434	0.000284292
SR146-20	National Museum of Scotland	2012	53.5661	-3.08815	Formby	Formby	M	Adult	None	Penis	1	5.1	90.9	svm07	4443.8	FOR	0.000238145	0.000297681
SR18-20	National Museum of Scotland	2012	53.5661	-3.08815	Formby	Formby	F	Adult	None	Uterus	1	5.3	95.8	svm13	1152.4	FOR	0.000229239	0.000286549
SR24-20	National Museum of Scotland	2011	53.5661	-3.08815	Formby	Formby	M	Adult	None	Penis	1	4.6	83	svm13	837.4	FOR	0.000227686	0.000284607

## Sheet: Tables_S2_S3_filters
	Table S2. Depth and marker numbers for ANGSD runs. Note: full filters for ANGSD runs in text and @https://github.com/space-beaver/Red-squirrel-genomics				Table S3. Filters applied for each analysis.
	Dataset						Filters
	GLs	unmasked SNPs	hardmasked SNPs		Analysis	Dataset	LD	MAF	N markers
min depth	lower 5%	min read depth 4	min read depth 4		PCAngsd	GLs	ngsLD: max dist 5kb, min weight 0.5	0.05	775219
max depth	upper 5%	max read depth 7.5	max read depth 7.5		NGSAdmix	GLs
n variants	9324158	123052	97827		ROH	GLs	NA	NA	9324158
					FEEMS	Unmasked SNPs	PLINK: window 50, step 10, threshold 0.1	0.05	10962
					FEEMS	Masked SNPs		0.05	8075
					GONE	Unmasked SNPs	NA	NA	123052
					GONE	Masked SNPs	NA	NA	97827

## Sheet: Table_S4_subsampled_inds_PCA
Table S4. Individuals randomly subsampled for PCA with even sample sizes.
ID	Population	Ind (Beagle)	Cols beagle
R11-15	Highlands_and Moray	Ind 1	7	8	9
R128-97	Formby	Ind 5	19	20	21
R13-13	Central Scotland	Ind 8	28	29	30
R14-15	SW Scotland	Ind 11	37	38	39
R16-20	NE Scotland	Ind 16	52	53	54
R17-20	Highlands_and Moray	Ind 18	58	59	60
R19-11	Central Scotland	Ind 20	64	65	66
R19-12	Central Scotland	Ind 21	67	68	69
R19-15	Highlands_and Moray	Ind 22	70	71	72
R19-18	SW Scotland	Ind 23	73	74	75
R20-12	Scottish Borders	Ind 24	76	77	78
R21-13	Central Scotland	Ind 31	97	98	99
R2-14	SW Scotland	Ind 33	103	104	105
R2-20	NE Scotland	Ind 35	109	110	111
R22-16	Isle_of Arran	Ind 38	118	119	120
R235-98	Formby	Ind 47	145	146	147
R24-16	Isle_of Arran	Ind 49	151	152	153
R27-18	Scottish Borders	Ind 57	175	176	177
R279-98	Formby	Ind 58	178	179	180
R30-12	Scottish Borders	Ind 64	196	197	198
R3-11	NE Scotland	Ind 66	202	203	204
R32-14	NE Scotland	Ind 69	211	212	213
R37-11	Scottish_Borders	Ind 72	220	221	222
R40-20	Central Scotland	Ind 78	238	239	240
R4-12	SW Scotland	Ind 79	241	242	243
R42-14	Highlands_and Moray	Ind 80	244	245	246
R43-19	Isle_of Arran	Ind 81	247	248	249
R45-20	Isle_of Arran	Ind 84	256	257	258
R5-13	Highlands_and Moray	Ind 87	265	266	267
R5-15	NE Scotland	Ind 88	268	269	270
R5-21	Scottish Borders	Ind 89	271	272	273
R8-20	SW Scotland	Ind 98	298	299	300
SR18-20	Formby	Ind 106	322	323	324
SR24-20	Formby	Ind 107	325	326	327

## Sheet: Table_S5_hetcompare
Table S5. Data used to compare genome-wide heterozygosity.
Species	Common_Name	Heterozygosity	Status	Coverage	Source	DOI
Lipotes vexillifer	Baiji	0.000121	CR	high > 20x	Zhou et al. 2013	10.1038/ncomms3708
Urocyon littoralis	Island fox	0.000125	NT	mid - high 13-23×	Robinson et al 2016	https://doi.org/10.1016/j.cub.2016.02.062
Acinonyx jubatus	Cheetah	0.0002	VU	low 5 - 6x	Dobrynin et al. 2015	10.1186/s13059-015-0837-4
Sciurus vulgaris	Eurasian red squirrel	0.0002	LC	low 3.7 -7.5x	This study
Lynx pardinus	Iberian Lynx	0.00022	EN	high > 20x	Abascal et al 2016	https://doi.org/10.1186/s13059-016-1090-1
Panthera uncia	Snow leopard	0.00023	EN	high > 20x	Cho et al 2013	doi:10.1038/ncomms3433(2013).
Gulo gulo	Wolverine	0.00028	VU	mid 8- 11x	Ekblom et al. 2018	https://doi.org/10.1111/cobi.13157
Sarcophilus harrisii	Tasmanian devil	0.00032	EN	high > 20x	Miller et al. 2011	10.1073/pnas.1102838108
Lynx lynx	European lynx	0.0004	LC	high > 20x	Abascal et al 2016	https://doi.org/10.1186/s13059-016-1090-1
Panthera leo	White African lion	0.00053	VU	high > 20x	Armstrong et al 2020	https://doi.org/10.1186/s12915-019-0734-5
Panthera tigris altaica	Amur tiger	0.00061	EN	high > 20x	Cho et al 2013	4:2433doi:10.1038/ncomms3433(2013).
Balaenoptera acutorostrata	Minke whale	0.00061	LC	high > 20x	Yim et al. 2014	10.1038/ng.2835
Gorilla beringei beringei	Mountain gorilla	0.000647	CR	high > 20x	Xue et al. 2015	10.1126/science.aaa3952
Gorilla beringei	Eastern gorilla	0.00065	CR	high > 20x	Xue et al, 2015	10.1126/science.aaa3952
Heterocephalus glaber	Naked mole rat	0.000681	LC	high > 20x	Kim et al. 2011	10.1038/nature10533
Pan paniscus	Bonobo	0.0008	EN	high > 20x	Prado-Martinez et al.	https://doi.org/10.1038/nature12228
Chlorocebus aethiops aethiops	African green monkey	0.0008	LC	High > 2ox	Warren et al. 2015	10.1101/gr.192922.115
Neophocaena phocaenoides	Finless porpoise	0.00086	VU	high > 20x	Yim et al. 2014	10.1038/ng.2835
Pan troglodytes verus	Chimpanzee (West African)	0.00087	EN	high > 20x	The Chimpanzee Sequencing and Analysis Consortium 2005	10.1038/nature04072
Pongo abelii	Sumatran orangutan	0.0012	CR	high > 20x	Cho et al. 2013	doi:10.1038/ncomms3433(2013).
Ailuropoda melanoleuca	Giant panda	0.00135	VU	high > 20	Ruiqiang Li et al. 2010	https://doi.org/10.1038/nature08696
Tursiops truncatus	Bottlenose dolphin	0.00142	LC	high > 20x	Yim et al. 2014	10.1038/ng.2835
Gorilla gorilla gorilla	Western lowland gorilla	0.001438	CR	high > 20x	Xue et al. 2015	10.1126/science.aaa3952
Balaenoptera physalus	Fin whale	0.00151	VU	high > 20x	Yim et al. 2014	10.1038/ng.2835
Pan troglodytes troglodytes	Chimpanzee (Central African)	0.00176	EN	high > 20x	The Chimpanzee Sequencing and Analysis Consortium 2005	10.1038/nature04072
Papio anubis	Olive baboon	0.001891	LC	high > 20x	Corbett-Detig et al. 2015	10.1371/journal.pbio.1002112
Gorilla gorilla	Western gorilla	0.0019	CR	high > 20x	Xue et al. 2015	10.1126/science.aaa3952
Ovis canadensis	Bighorn sheep	0.002217	LC	high > 20x	Corbett-Detig et al. 2015	10.1371/journal.pbio.1002112
Meleagris gallopavo	Wild turkey	0.002371	LC	high > 20x	Corbett-Detig et al. 2015	10.1371/journal.pbio.1002112
Macaca mulatta	Rhesus macaque	0.002867	LC	high > 20x	Corbett-Detig et al. 2015	10.1371/journal.pbio.1002112
Equus ferus przewalskii	Przewalski's horse	0.0036	EN	high > 20x	Corbett-Detig et al. 2015	10.1371/journal.pbio.1002112
Ovibos moschatus	Musk-ox (Canadian)	0.000227	LC	low (4x)	Hansen et al 2018	10.1016/j.cub.2018.10.054
Ovibos moschatus	Musk-ox (Greenland)	0.000125	LC	low (4x)	Hansen et al 2018	10.1016/j.cub.2018.10.054
Oreamnos americanus	North American Mountain Goat	0.000897	LC	low - mid (9x)	Martchenko et al. 2023	https://doi.org/10.1038/s41437-023-00643-4
Pheobastria nigripes	Black-footed albatross	0.0008	NT	low (5x)	Huynh et al 2023	https://doi.org/10.1093/molbev/msad155
Pheobastria immutabilis	Laysan albatross	0.0009	NT	low (5x)	Huynh et al 2023	https://doi.org/10.1093/molbev/msad155
Neofelis nebulosa	Mainland clouded leopard	0.000406279	VU	high > 20x	Yuan et al. 2023	10.1126/sciadv.adh9143

## Sheet: Table_S6_Shapiro-Wilks
Shapiro-Wilks test for depature form normality on heterozygosity
Group	n	w	p
Pooled Stronghold	64	0.982	0.866
Pooled Non-Stronghold	49	0.9703	0.2484
Highland Stronghold	18	0.908	0.08
Highland Non-Stronghold	5	0.894	0.38
Cental Stronghold	6	0.92442	0.5378
Central Non-Stronghold	16	0.9349	0.292
South Stronghold	8	0.86	0.119
South Non-Stronghold	28	0.9815	0.8842

## Sheet: Table_S7_ROH1
Table S7. Percentage and mean length (Mb) of FROH in red squirrel populations
	% genome in FROH			Average length (Mb)
	Mean	Min	Max	Mean	Min	Max
HIG	11.23	4.56	29.45	0.74463	0.5	2.33125
NE	8.52	5.4	11.93	0.708853	0.500314	2.33125
CEN	11.96	5.49	31.56	0.74829	0.500044	5.07371
SOU	8.1	2.93	22.92	0.737756	0.5	2.33125
ARR	12.68	8.72	16.53	0.74966	0.50015	2.28956
FOR	7.86	2.76	11.81	0.741489	0.500001	5.01421
Pooled	9.77	2.76	31.56	0.740792	0.5	5.07371

## Sheet: Table_S8_ROH2
Table S8. ROH for samples R232-98 and R235-98 at differing coverage depths.
ID	X-fold coverage	Mb average	Mb sum	Min Mb	Max Mb	% genome in FROH
R232-98	22.5x	0.6612	70.0872	0.5	1.62585	2.77
	10x	0.63935	58.1807	0.5	1.34764	2.3
	5x	0.66937	70.9537	0.5	1.32232	2.81
R235-98	10x	0.662502	55.6502	0.5	1.32232	2.2
	5x	0.63151	66.3083	0.5	1.83548	2.62
